# Supplementary material for: Depressive symptoms among Mexican adolescent girls in relation to iron status, anaemia, body weight and pubertal status: results from a latent class analysis
Source: Public Health Nutr. 2022 May 18;26(2):408–15. doi: 10.1017/S1368980022001203 (PMC13076068; doi:10.1017/S1368980022001203)
Supplement: Supplementary file 1 [file S1368980022001203sup.zip]

Archive with 3 entries (3 files):
- S1368980022001203sup001.docx
- S1368980022001203sup002.pdf
- S1368980022001148sup001.pdf
